# Supplementary material for: An implantable system to restore hemodynamic stability after spinal cord injury
Source: Nat Med. 2025 Sep 17;31(9):2946–57. doi: 10.1038/s41591-025-03614-w (PMC12443590; doi:10.1038/s41591-025-03614-w)
Supplement: Supplementary file 3 — Development of the implantable system to restore hemodynamic stability after SCI and applications in ecological settings. [file 41591_2025_3614_MOESM3_ESM.zip]

Archive with 1 entries (1 files):
- HemoSupplementaryVideo.mp4
