# Supplementary material for: An implantable system to restore hemodynamic stability after spinal cord injury
Source: Nat Med. 2025 Sep 17;31(9):2946–57. doi: 10.1038/s41591-025-03614-w (PMC12443590; doi:10.1038/s41591-025-03614-w)
Supplement: Supplementary file 4 — ASIA Impairment Scale (AIS) score summaries for each study participant. [file 41591_2025_3614_MOESM4_ESM.xlsx]

## Sheet: Data S1c
Paralysis Severity	Has Orthostatic Hypotension	Number of participants	Proportion of participants within severity group (%)
Tetraplegic	Yes	202	84
Tetraplegic	No	38	16
Paraplegic	Yes	191	45
Paraplegic	No	234	55
Paralysis Severity	Is receiving treatment	Number of participants	Proportion of participants within severity group (%)
Tetraplegic	Yes	62	31
Tetraplegic	No	140	69
Paraplegic	Yes	36	19
Paraplegic	No	155	81
Paralysis Severity	Is still experiencing symptoms	Number of participants	Proportion of participants within severity group (%)
Tetraplegic	Yes	58	94
Tetraplegic	No	4	6
Paraplegic	Yes	32	89
Paraplegic	No	4	11

## Sheet: Data F1d-f and S2f-j
Patient	Has Orthostatic Hypotension	Orthostatic Hypotension Score	SBP (mmHg)	DBP (mmHg)	MAP (mmHg)	HR (BPM)	Tilt Duration (sec)		Difference in ADFSCI Orthostatic Hypotension (OH) Score between clinically diagnosed individuals with and without OH
VC01	yes	67	-13.0089	-15.8689	-18.1466	8.44493	471
VC02	yes	76	-28.1557	-8.47204	-19.3557	9.21506	410		ADFSCI OH Score
VC03	no	20	1.52612	0.425871	0.375331	2.46137	1258
VC04	yes	27	-69.1267	-45.5123	-58.1841	23.7543	145		Outcome	Parameter	Group1	Group2	p-value	t-value
VC05	yes	68	-44.3962	-16.1231	-27.0649	16.4488	433		***	OH Score	Confirmed OH	No OH	1.185e-05	6.4386
VC06	yes	6	-38.8682	-8.60571	-19.0338	17.5284	861
VC07	yes	7	-21.823	-8.26762	-14.6061	14.3178	757
VC08	yes	40	-31.9165	-7.85472	-18.7531	18.2623	840		Change in blood pressure during 10 minute, tilt table test in individuals with and without orthostatic hypotension (OH)
VC09	no	46	-5.90994	3.73503	-1.00685	13.8025	375
VC10	yes	101	-81.8994	-39.491	-53.7803	21.6044	138		Change in blood pressure
VC11	no	7	-9.9967	-7.75243	-9.84579	7.45595	689		Outcome	Parameter	Group1	Group2	p-value	t-value
VC12	yes	117	-50.1342	-32.3362	-43.2721	33.5641	159		***	Systolic Pressure	Confirmed OH	No OH	1.185e-05	6.4386
VC13	yes	150	-34.7193	-17.8274	-25.4456	20.2497	581		***	Diastolic Pressure	Confirmed OH	No OH	0.0004776	4.5125
VC14	no	5	0.150493	3.30291	3.51307	4.00521	665		***	Mean Arterial Pressure	Confirmed OH	No OH	4.265e-05	5.7753
VC15	yes	30	-77.036	-19.6783	-40.0771	7.59499	306		NS	Heart Rate	Confirmed OH	No OH	0.1792	-3.126
VC16	yes	10	-77.3017	-49.2946	-61.7811	12.6023	176		NS	Tilt duration	Confirmed OH	No OH	0.05387	2.2227
VC17	yes	76	-48.846	-16.8858	-29.6927	16.317	226
