# Supplementary material for: An implantable system to restore hemodynamic stability after spinal cord injury
Source: Nat Med. 2025 Sep 17;31(9):2946–57. doi: 10.1038/s41591-025-03614-w (PMC12443590; doi:10.1038/s41591-025-03614-w)
Supplement: Supplementary file 5 — Supporting data and statistics for Supplementary Figs. 1 and 2. [file 41591_2025_3614_MOESM5_ESM.xlsx]

## Sheet: Data F1a and S1b
Paralysis Severity	Has Orthostatic Hypotension	Number of participants	Proportion of participants within severity group (%)
Tetraplegic	Yes	397	78
Tetraplegic	No	113	22
Paraplegic	Yes	293	45
Paraplegic	No	358	55
Paralysis Severity	Is receiving treatment	Number of participants	Proportion of participants within severity group (%)
Tetraplegic	Yes	111	28
Tetraplegic	No	286	72
Paraplegic	Yes	68	23
Paraplegic	No	225	77
Paralysis Severity	Is still experiencing symptoms	Number of participants	Proportion of participants within severity group (%)
Tetraplegic	Yes	101	91
Tetraplegic	No	10	9
Paraplegic	Yes	60	88
Paraplegic	No	8	12
