# Supplementary material for: An implantable system to restore hemodynamic stability after spinal cord injury
Source: Nat Med. 2025 Sep 17;31(9):2946–57. doi: 10.1038/s41591-025-03614-w (PMC12443590; doi:10.1038/s41591-025-03614-w)
Supplement: Supplementary file 6 — Source data and statistics. [file 41591_2025_3614_MOESM6_ESM.xlsx]

## Sheet: Data E1b-f
Patient	Position	Change in SBP (mmHg)	Change in DBP (mmHg)	Change in MAP (mmHg)	Change in HR (BPM)	Time (sec)
P1	Supine	-6.07702	-3.99696	-4.09965	2.14041	203
P1	Tilt	-41.5502	-24.2332	-32.5956	37.8576	203
P2	Supine	-1.03779	-0.660174	-0.938079	2.03551	86
P2	Tilt	-63.7978	-30.8909	-46.3464	46.6843	86
P3	Supine	1.46931	1.54126	1.01547	1.92817	112
P3	Tilt	-53.3992	-22.1641	-35.7585	29.6097	112
P4	Supine	5.86226	-0.942543	0.872434	1.29168	410
P4	Tilt	-39.5408	-18.6982	-29.0577	47.9258	410
P5	Supine	0.594772	-0.287847	0.109259	-3.05811	131
P5	Tilt	-39.1103	-34.2262	-43.3497	28.9727	131
P6	Supine	-6.57889	-2.55459	-2.92712	4.49557	281
P6	Tilt	-61.4577	-25.9758	-39.7409	30.6588	281

## Sheet: Data F2d and E1k
	Normalized SBP responses per electrode configuration								Change in SBP per patient
	Patients	Normalized Distance to T11	Normalized Systolic Change					Segments	P1	P2	P4	P5	P6
	P1	-0.0469961	0					T9	NaN	NaN	NaN	7	NaN
	P1	0.0020899	0.8					T10	0	22	15	11	14
	P1	0.0486037	1					T11	5	25	36	12	15
	P1	0.0964035	0.8					T12	4	17	19	NaN	14
	P1	0.144203	0.8					L1	NaN	NaN	NaN	NaN	NaN
	P1	0.248591	0					L2	0	13	18	NaN	11
	P1	0.296391	0					L3	0	NaN	13	NaN	NaN
	P1	0.344245	0.4					L4	4	12	NaN	10	5
	P1	0.392045	0.2					L5	1	NaN	17	NaN	NaN
	P1	0.439898	0					S1	0	6	10	0	8
	P2	-0.0757848	0.88
	P2	0.027271	1
	P2	0.130384	0.68
	P2	0.263811	0.52
	P2	0.366752	0.48
	P2	0.469693	0.24
	P4	-0.0792046	0.416667
	P4	0.0263818	0.555556
	P4	0.0265004	1
	P4	0.0793232	0.388889
	P4	0.132205	0.527778
	P4	0.29844	0.5
	P4	0.350611	0.361111
	P4	0.402841	0.472222
	P4	0.455012	0.277778
	P4	0.507242	0.388889
	P5	-0.216688	0.583333
	P5	-0.115758	0.916667
	P5	0.0147717	1
	P5	0.3844	0.833333
	P5	0.483589	0
	P5	0.582779	0.5
	P6	-0.08888	0.933333
	P6	0.00618249	1
	P6	0.101192	0.933333
	P6	0.286033	0.733333
	P6	0.380514	0.333333
	P6	0.474995	0.533333

## Sheet: Data F2e and E1l
	Mean SBP responses Lumbar vs Thoracic				Mean DBP responses Lumbar vs Thoracic				Mean MAP responses Lumbar vs Thoracic
	Patients	Lumbar	Thoracic		Patients	Lumbar	Thoracic		Patients	Lumbar	Thoracic
	P1	0.12	0.68		P1	0.0666667	0.533333		P1	0.15	0.6
	P2	0.41	0.85		P2	0.527778	0.75		P2	0.277778	0.791667
	P4	0.4	0.58		P4	0.33	0.6		P4	0.346154	0.569231
	P5	0.44	0.83		P5	0.4	0.6		P5	0.333333	0.666667
	P6	0.53	0.96		P6	0.575758	0.939394		P6	0.636364	1
	Statistics				Statistics				Statistics
	paired-parametric test: ttest				paired-parametric test: ttest				paired-parametric test: ttest
	P value		0.003		P value		0.0035		P value		0.0017
	Significantly different ? (P<0.05)		Yes		Significantly different ? (P<0.05)		Yes		Significantly different ? (P<0.05)		Yes
	t value		6.46		t value		6.1724		t value		7.5474

## Sheet: Data F2g-i and E3e-g
Patient	Stimulation Condition	Change in SBP (mmHg)	Change in DBP (mmHg)	Change in MAP (mmHg)	Change in HR (BPM)	Time (sec)		Change in blood pressure during orthostatic challenge in individuals with no stimulation (OFF), lower-thoracic (TH) stimulation and lumbo-sacral (LU) stimulation
P1	LU	-50.2102	-23.9484	-35.0011	32.2881	138.667
P1	OFF	-52.3076	-29.98	-39.4355	19.2025	123		Change in blood pressure (Tukey's Method)										Change in blood pressure (repeated measures, two tailed, anova)
P1	TH	-14.2135	1.72829	-4.94637	26.06	546		Outcome	Parameter	Stimulation Condition 1	Stimulation Condition 2	p-value	t-value					Outcome	Parameter	p-value	f-value
P2	LU	-40.4518	-13.1767	-24.7574	36.916	273.333		**	Systolic Pressure	OFF	TH	0.0014	-5.52					**	Systolic Pressure	0.0013	17.08
P2	OFF	-46.8867	-19.5939	-28.9903	28.3038	115		NS	Systolic Pressure	OFF	LU	0.5434	-1.095					***	Diastolic Pressure	0.000825	19.6
P2	TH	-18.0581	1.62149	-7.91364	30.6894	600		**	Systolic Pressure	LU	TH	0.0055	-4.425					***	Mean Arterial Pressure	0.000873	19.27
P3	LU	-13.6861	0.639576	-5.97951	37.774	283.333		**	Diastolic Pressure	OFF	TH	0.0011	-5.788					NS	Heart Rate	0.628	0.494
P3	OFF	-41.3405	-22.2558	-32.7246	20.7968	111.333		NS	Diastolic Pressure	OFF	LU	0.698	-0.827					***	Tilt Duration	1.49e-05	60.42
P3	TH	0.94677	12.6311	5.61849	17.6255	577.667		***	Diastolic Pressure	LU	TH	-4.961	0.0028
P4	LU	-13.8526	-16.2883	-15.4764	-4.86132	420		**	Mean Arterial Pressure	OFF	TH	0.001	-5.82
P4	OFF	-29.3164	-11.5741	-17.8793	14.8195	369.5		NS	Mean Arterial Pressure	OFF	LU	0.5753	-1.038
P4	TH	16.0863	13.8635	14.6044	-2.62292	600		**	Mean Arterial Pressure	LU	TH	0.0035	-4.782
P5	LU	-85.062	-52.3581	-64.899	26.2475	228		NS	Heart Rate	OFF	TH	0.885	0.467
P5	OFF	-66.4285	-40.2414	-52.5016	31.5458	131.5		NS	Heart Rate	OFF	LU	0.8609	0.526
P5	TH	-54.5468	-23.8712	-36.427	30.7711	600		NS	Heart Rate	LU	TH	0.6013	0.993
								***	Tilt duration	OFF	TH	< 0.0001	-10.521
								NS	Tilt duration	OFF	LU	0.0844	-2.502
								***	Tilt duration	LU	TH	0.0001	-8.019
