# Supplementary material for: An implantable system to restore hemodynamic stability after spinal cord injury
Source: Nat Med. 2025 Sep 17;31(9):2946–57. doi: 10.1038/s41591-025-03614-w (PMC12443590; doi:10.1038/s41591-025-03614-w)
Supplement: Supplementary file 7 — Source data and statistics. [file 41591_2025_3614_MOESM7_ESM.xlsx]

## Sheet: Data E4b-f
Patient	Position	Change in SBP (mmHg)	Change in DBP (mmHg)	Change in MAP (mmHg)	Change in HR (BPM)	Tilt Duration (sec)
P7	Supine	1.70276	0.42389	0.290233	0.799833	-
P7	Tilt	-47.0921	-20.3062	-31.3869	15.9683	145
P8	Supine	-0.131614	-0.419957	-0.146918	-1.62003	-
P8	Tilt	-54.531	-34.191	-45.0602	50.5628	173
P9	Supine	-1.9185	-1.88586	-2.02467	1.29923	-
P9	Tilt	-64.3706	-30.992	-45.401	16.1555	271
P10	Supine	1.32138	0.51705	0.805458	-0.717528	-
P10	Tilt	-46.0754	-14.1003	-26.9378	0.584535	101

## Sheet: Data E4i-l
Patient	Stimulation Condition	Change in SBP (mmHg)	Change in DBP (mmHg)	Change in MAP (mmHg)	Change in HR (BPM)		Change in blood pressure in seated position (paired t-test)
P7	No stimulation	-2.18736	-1.0294	-1.42209	2.09394
P7	BP	23.6108	12.7401	18.1083	-7.85305		Outcome	Parameter	Stimulation Condition 1	Stimulation Condition 2	p-value	t-value
P8	No stimulation	-15.6811	-9.43522	-10.4436	-7.81292		**	Systolic Pressure	No stimulation	BP	0.006646	6.7484
P8	BP	31.4986	15.8961	24.1689	-23.9547		**	Diastolic Pressure	No stimulation	BP	0.004806	7.5568
P9	No stimulation	-0.764924	0.285489	-0.369165	1.81086		**	Mean Arterial Pressure	No stimulation	BP	0.005697	7.1222
P9	BP	45.2952	25.454	33.84	-19.6321		NS	Heart Rate	No stimulation	BP	0.05311	3.1044
P10	No stimulation	2.20945	0.453416	1.78836	3.27836
P10	BP	31.9101	19.6684	24.4537	0.599428

## Sheet: Data F3c-d and E4q-s
Patient	Stimulation Condition	Change in SBP (mmHg)	Change in DBP (mmHg)	Change in MAP (mmHg)	Change in HR (BPM)	Tilt Duration (sec)		Change in blood pressure during orthostatic challenge with and without thoracic stimulation (paired t-test)
P7	No stimulation	-45.4017	-25.0085	-34.4573	14.6501	215.333
P7	BP	-16.8657	-4.39965	-11.9078	16.4123	600		Outcome	Parameter	Stimulation Condition 1	Stimulation Condition 2	p-value	t-value
P8	No stimulation	-52.8187	-23.2637	-35.6608	29.5354	113.667		*	Systolic Pressure	No stimulation	BP	0.0236	4.2683
P8	BP	-5.79135	3.34435	-1.20184	15.0435	600		*	Diastolic Pressure	No stimulation	BP	0.03123	3.836
P9	No stimulation	-75.0131	-33.94	-50.2265	40.8488	260.333		*	Mean Arterial Pressure	No stimulation	BP	0.02795	4.0029
P9	BP	-35.1193	-8.09254	-18.4378	19.1164	600		NS	Heart Rate	No stimulation	BP	0.2	1.6306
P10	No stimulation	-31.3743	-10.8366	-19.7634	16.3824	457.667		*	Tilt duration	No stimulation	BP	0.01835	4.6881
P10	BP	-18.7458	-6.06046	-12.0171	14.895	600

## Sheet: Data F3f
Patient	Time (minutes)	Average Systolic Pressure (mmHg)	Normalized Stimulation (%)		Linear regression between increasing stimulation and average systolic pressure
P7	-1	106.207	0
P7	0	110.882	0.333333		Outcome	Patient	p-value	R2
P7	1	134.008	0.666667		*	P7	0.03523	0.9308
P7	2	141.138	1		*	P8	0.0244	0.8555
P7	3	145.2	1		***	P9	0.00069	0.9862
P7	4	145.305	1		*	P10	0.01253	0.9751
P8	-1	48.9996	0		***	Mixed effects model	2.33e-07	0.968274
P8	0	55.9146	0.25
P8	1	70.1881	0.5
P8	2	73.9462	0.75
P8	3	72.862	1
P9	-1	88.0075	0
P9	0	89.1855	0.142857
P9	1	96.2793	0.428571
P9	2	105.937	0.714286
P9	3	111.807	1
P10	-1	98.2396	0
P10	0	106.518	0.333333
P10	1	126.835	0.666667
P10	2	144.249	1
P10	3	144.188	0.666667

## Sheet: Data F6h and E5c
Patient	Stimulation Condition	Average error to target	Standard deviation of error to target
P7	Continuous	18.5972	12.8834
P7	Closed loop	15.4857	5.18995
P7	IMU	15.8977	11.0244
P8	Continuous	17.247	11.4419
P8	Closed loop	10.0355	9.40024
P8	IMU	10.2507	7.13372
P10	Continuous	31.882	11.2315
P10	Closed loop	11.6367	8.57353
P10	IMU	16.135	10.6914
