# Supplementary material for: An implantable system to restore hemodynamic stability after spinal cord injury
Source: Nat Med. 2025 Sep 17;31(9):2946–57. doi: 10.1038/s41591-025-03614-w (PMC12443590; doi:10.1038/s41591-025-03614-w)
Supplement: Supplementary file 8 — Source data and statistics. [file 41591_2025_3614_MOESM8_ESM.xlsx]

## Sheet: Data F4a
Patient	Condition	Average Systolic Pressure (mmHg)		Comparison of single and combined levels of stimulation (one-tailed, paired t-test)
P1	Combined Levels	40.7409		Outcome	Parameter	p-value	t-value
P2	Combined Levels	15.4852		*	Systolic Pressure	0.02727	2.6922
P3	Combined Levels	40.8725
P7	Combined Levels	34.0852
P9	Combined Levels	32.8787
P1	Single level	40.1181
P2	Single level	7.55669
P3	Single level	35.7704
P7	Single level	9.41327
P9	Single level	22.2336

## Sheet: Data F4b
Participant	P1	P2	P3	P4	P5	P6	P7	P8	P9	P10	P11	P12	P13	P14	Mean	N_Subjects		Models with MDT-565
Implanted Device	MDT-565	MDT-565	MDT-565	MDT-565	MDT-565	MDT-565	MDT-565	MDT-565	MDT-565	MDT-565	ARCIM Thoracic Lead	ARCIM Thoracic Lead	ARCIM Thoracic Lead	ARCIM Thoracic Lead				P1, P2, P3, P4, P5, P6, P7, P8, P9, P10
Spinal Level
T9	25.389	22.599	27.9	24.9226	22.4	28.3602	23.715	20.088	21.483	24.552	25.389	21.483	30.132	21.5278	24.2815	14
T10	27.063	20.925	23.994	20.1959	19.2	27.0711	23.715	22.32	18.135	20.925	23.715	19.809	20.088	23.9583	22.2225	14
T11	21.762	22.32	21.204	15.4692	17.6	21.0553	19.251	23.436	17.856	18.972	20.367	18.135	16.461	20.1389	19.5734	14
T12	18.972	17.019	23.436	12.891	16.4	17.6177	18.693	17.298	17.577	18.414	19.251	18.135	15.624	14.5833	17.5651	14
L1	15.624	13.113	21.762	11.6019	14	14.6098	18.135	11.16	15.345	12.834	20.367	12.834	15.066	14.9305	15.0987	14
SUM-T10-T12	67.797	60.264	68.634	48.5561	53.2	65.7441	61.659	63.054	53.568	58.311	63.333	56.079	52.173	58.6805	59.3609
	Spinal Library implanted with MDT-565			Donaldson_1903			Hynes_1993			Ko_2004			Frostell_2016			Mendez_2021			Rowald_Demesmaeker_Komi_2022			Nunes_2023			Global
Spinal Level	Mean	SD	N_Values	Mean	SD	N_Values	Mean	SD	N_Values	Mean	SD (estimate)	N_Values	Mean (estimate)	SD (estimate)	N_Values	Mean	SD (estimate)	N_Values	Mean	SD (estimate)	N_Values	Mean	SD (estimate)	N_Values	Mean	SD
T9	24.2543	2.65311	10	23.225	2.70355	4	23.6	5	12	18.2489	3.5845	15	21.675		65	20.4	3.4	9				22.3	3.5	32	21.7582	3.64978
T10	22.4781	3.08145	10	22.55	3.40441	4	23.9	5.2	12	16.1503	3.31778	15	19.975		65	19.3	3.7	9				20.1	2	32	20.1314	3.25515
T11	19.9357	2.47754	10	22.45	4.23045	4	22.6	3.9	12	13.9482	3.51676	15	18.275		65	15.5	3.9	9				18.7	2.8	32	18.3357	3.27291
T12	17.9608	2.60993	10	20.6667	0.723418	3	19.4	4.5	12	12.4557	2.48882	15	16.575		27	15.6	3.6	9	15.4752	3.73409	27	16	2.8	32	16.1407	3.27165
L1	15.3229	3.18728	10	17.7	3.14325	3	17.2	3.9	12	11.5635	2.75148	15	15.3		65	15.2	4.2	9	13.2971	3.46314	27	14.7	2.1	32	14.722	3.10564
SUM_T10-T12	60.3746	4.73764	10	65.6667	5.47814	4	65.9	7.90569	12	42.5542	5.43779	15	54.825		65	50.4	6.46993	9				54.8	4.43621	32	54.8731	5.54701
Normal distribution mean (Global sum of T10-T12 levels)	54.8731
Normal distribution standard deviation (Global sum of T10-T12 levels)	5.54701
	Length (mm)	Cumulative normal distribution	Percentage of population covered 100%
MDT-565 lateral electrodes coverage	34	8.39603e-05	8.39603e-05
ARCIM Thoracic Lead lateral electrodes coverage	64.2	0.953659	0.953659

## Sheet: Data F4c
Position (mm)	Dorsal Column Activation (%)	Ipsilateral Dorsal Root Activation (%)	Contralateral Dorsal Root Activation (%)
6	0	73.4835	-0.23
5.5	2.98507	79.2279	0.919118
5	5.97015	83.8235	1.83824
4.5	14.9254	89.8897	4.59559
4	31.3433	94.8529	9.65074
3.5	45.9701	100	14.4301
3	62.0896	99.1728	18.2904
2.5	75.5224	97.3346	18.6581
2	85.3731	97.3346	29.136
1.5	85.3731	93.75	42.739
1	94.9254	85.5699	56.0662
0.5	100	77.4816	61.6728
0	97.0149	73.8051	70.4044

## Sheet: Data E6c
Patient	Spinal Level	Spinal Diameter (mm)	Transversal Distance Between Dorsal Root Entry Zones (mm)
P1	T10	7.93	5.25
	T11	7.81	5.3
	T12	8.09	4.56
P2	T10	7.25	5.03
	T11	7.54	5.5
	T12	7.81	5.61
P3	T10	8.37	5.3
	T11	8.09	5.02
	T12	7.88	4.89
P4	T10	7.75	5.35
	T11	7.8	6.18
	T12	8.2	5.16
P5	T10	7.48	4.73
	T11	7.37	5.04
	T12	7.48	5.06
P6	T10	7.5	5.06
	T11	7.86	5.27
	T12	7.99	5.8
P7	T10	8.58	4.86
	T11	8.36	5.28
	T12	8.69	5.69
P8	T10	8.09	4.82
	T11	8.11	5.46
	T12	8.67	6.32
P9	T10	6.7	5.2
	T11	6.99	4.65
	T12	7	4.03
P10	T10	7.02	4.49
	T11	7.25	4.59
	T12	7.53	4.89
