# Supplementary material for: An implantable system to restore hemodynamic stability after spinal cord injury
Source: Nat Med. 2025 Sep 17;31(9):2946–57. doi: 10.1038/s41591-025-03614-w (PMC12443590; doi:10.1038/s41591-025-03614-w)
Supplement: Supplementary file 9 — Source data and statistics. [file 41591_2025_3614_MOESM9_ESM.xlsx]

## Sheet: Data E7b-f
Patient	Position	Change in SBP (mmHg)	Change in DBP (mmHg)	Change in MAP (mmHg)	Change in HR (BPM)	Tilt Duration (sec)
P11	Supine	-0.690292	0.188059	-0.135759	0.513849	-
P11	Tilt	-50.9329	-26.1452	-39.7201	19.8405	283
P12	Supine	0.727962	0.164073	0.397422	0.0408686	-
P12	Tilt	-43.335	-11.3054	-25.8748	5.00386	154
P13	Supine	-0.238955	-0.714809	-0.614705	0.255968	-
P13	Tilt	-60.853	-30.1135	-42.542	53.0059	109

## Sheet: Data E7j-l
Patient	Stimulation Condition	Change in SBP (mmHg)	Change in DBP (mmHg)	Change in MAP (mmHg)	Change in HR (BPM)
P11	No stimulation	1.5	0.583333	0.9	-1.05
P11	BP	23.4714	15.95	20.4333	-3.04524
P12	No stimulation	-2.91667	-1.7	-2.41667	0.116667
P12	BP	17.431	8.68095	12.0738	-0.511905
P13	No stimulation	-4.44223	-3.03753	-3.48662	-1.78615
P13	BP	27.8432	11.0788	16.9804	-7.92199

## Sheet: Data F5c and E7q-t
Patient	Condition	Change in SBP (mmHg)	Change in DBP (mmHg)	Change in MAP (mmHg)	Change in HR (BPM)	Tilt Duration (sec)
P11	No stimulation	-59.9005	-33.1401	-46.5266	17.2618	592
P11	BP	-23.0163	-6.87547	-15.1554	12.74	600
P12	No stimulation	-53.3063	-21.101	-34.6108	4.69476	267
P12	BP	-36.0501	-13.9683	-25.1617	4.02537	600
P13	No stimulation	-68.4838	-29.701	-45.1516	43.6152	178
P13	BP	-4.32102	7.24718	2.13845	29.3988	600

## Sheet: Data F5e
Patient	Stimulation Condition	Average error to target	Variability of error to target
P11	Continuous	21.7746	16.623
P11	Closed Loop	11.7073	5.01515
P12	Continuous	28.4949	14.1196
P12	Closed Loop	20.4096	10.5529

## Sheet: Data E7v
Patient	Time (minutes)	Average Systolic Pressure (mmHg)	Normalized Stimulation (%)		Linear regression between increasing stimulation and average systolic pressure
P11	-1	100.78	0
P11	0	97.5501	20		Outcome	Patient	p-value	R2
P11	1	97.2556	20		**	P11	0.00583	0.8779
P11	2	105.37	40		***	P13	0.00037	0.9687
P11	3	119.135	60
P11	4	136.154	80
P11	5	134.091	100
P13	-1	57.9313	0
P13	0	60.9159	20
P13	1	74.0141	40
P13	2	80.9434	60
P13	3	98.0264	80
P13	4	101.936	100
