# Supplementary material for: An implantable system to restore hemodynamic stability after spinal cord injury
Source: Nat Med. 2025 Sep 17;31(9):2946–57. doi: 10.1038/s41591-025-03614-w (PMC12443590; doi:10.1038/s41591-025-03614-w)
Supplement: Supplementary file 10 — Source data and statistics. [file 41591_2025_3614_MOESM10_ESM.xlsx]

## Sheet: Data E8b-f
Patient	Position	SBP (mmHg)	DBP (mmHg)	MAP (mmHg)	HR (BPM)	Tilt Duration (sec)
P14	Supine	-2.32778	-1.2852	-1.56299	-1.09229	52
P14	Tilt	-37.7207	-12.8422	-22.61	31.0572	52

## Sheet: Data E8i
Patient	Stimulation Condition	Change in SBP (mmHg)	Change in DBP (mmHg)	Change in MAP (mmHg)	Change in HR (BPM)
P14	OFF	-5.43916	-7.64724	-7.10601	3.57476
P14	TH	19.3243	10.4758	13.389	-14.7442

## Sheet: Data E8j-m
Patient	Stimulation Condition	Change in SBP (mmHg)	Change in DBP (mmHg)	Change in MAP (mmHg)	Change in HR (BPM)	Time (sec)
P14	OFF	-39.0766	-19.2649	-29.0399	49.7586	232
P14	TH	-11.3728	1.39612	-5.32471	30.4707	600
P14	OFF	-39.0817	-10.8753	-24.0272	40.3032	69
P14	TH	-23.9012	-7.46197	-16.2961	38.1303	600

## Sheet: Data E8o
Patient	Time_min	Average Systolic Pressure (mmHg)	Normalized Stimulation (%)
P14	-1	107.549	0
P14	0	112.996	0.142857
P14	1	113.051	0.142857
P14	2	122.53	0.428571
P14	3	143.431	0.714286
P14	4	143.611	0.714286
P14	5	161.552	1

## Sheet: Statistics E8o
Linear relation between increasing stimulation and average systolic pressure
Outcome	Patient	p-value	R2
*	P14	0.01903	0.9623

## Sheet: Data E8r
Patient	Stimulation Condition	Average Error	Standard Deviation of Error
P14	Continuous	16.5217	9.24413
P14	Closed Loop	12.0636	8.29575
