# Supplementary material for: An implantable system to restore hemodynamic stability after spinal cord injury
Source: Nat Med. 2025 Sep 17;31(9):2946–57. doi: 10.1038/s41591-025-03614-w (PMC12443590; doi:10.1038/s41591-025-03614-w)
Supplement: Supplementary file 11 — Source data and statistics. [file 41591_2025_3614_MOESM11_ESM.xlsx]

## Sheet: Data F6b and E9g-k
Patient	Stimulation Condition	Change in SBP (mmHg)	Change in DBP (mmHg)	Change in MAP (mmHg)	Change in HR (BPM)	Tilt Duration (sec)				Change in blood pressure during seated position with and without thoracic stimulation
P1	No stimulation pre-implant	-32.6224	-17.5515	-24.9056	36.4275	202
P1	No stimulation post-implant	-55.8714	-23.0302	-38.6007	-17.1664	118
P1	Stimulation post-implant	0.788561	16.4063	12.5641	24.3265	438				Change in blood pressure (Paired Ttest)
P10	No stimulation pre-implant	-45.0093	-13.0073	-25.6771	6.25591	100				Outcome	Parameter	Stimulation Condition 1	Stimulation Condition 2	p-value	t-value
P10	No stimulation post-implant	-41.0047	-17.3781	-28.3206	7.23812	600				NS	Systolic Pressure	Pre-implant	No stimulation - at least 6 months	0.967	0.247
P10	Stimulation post-implant	-15.2928	-0.368735	-7.67329	11.7116	600				***	Systolic Pressure	Pre-implant	Stimulation - at least 6 months	0.0001	6.12
P11	No stimulation pre-implant	-48.6154	-24.4387	-37.5406	25.6638	282				***	Systolic Pressure	No stimulation - at least 6 months	Stimulation - at least 6 months	0.0001	5.873
P11	No stimulation post-implant	-46.1965	-24.2275	-36.0845	16.4267	196				NS	Diastolic Pressure	Pre-implant	No stimulation - at least 6 months	0.9137	0.406
P11	Stimulation post-implant	-43.3342	-19.9391	-32.7794	13.7949	600				***	Diastolic Pressure	Pre-implant	Stimulation - at least 6 months	0.0001	6.331
P12	No stimulation pre-implant	-42.5271	-11.0254	-25.528	5.32947	153				***	Diastolic Pressure	No stimulation - at least 6 months	Stimulation - at least 6 months	0.0001	5.925
P12	No stimulation post-implant	-52.1612	-21.5892	-34.9971	5.10633	194				NS	Mean Arterial Pressure	Pre-implant	No stimulation - at least 6 months	0.9323	0.357
P12	Stimulation post-implant	-27.6906	-12.2143	-20.9997	1.66387	600				***	Mean Arterial Pressure	Pre-implant	Stimulation - at least 6 months	0.0001	6.141
P13	No stimulation pre-implant	-61.5422	-30.112	-42.9192	54.3322	108				***	Mean Arterial Pressure	No stimulation - at least 6 months	Stimulation - at least 6 months	0.0001	5.784
P13	No stimulation post-implant	-64.697	-28.5177	-42.7529	38.8735	79				NS	Heart Rate	Pre-implant	No stimulation - at least 6 months	0.1667	1.893
P13	Stimulation post-implant	2.40821	2.98872	2.70471	33.7915	600				NS	Heart Rate	Pre-implant	Stimulation - at least 6 months	0.1114	2.118
P14	No stimulation pre-implant	-38.6192	-18.1341	-27.7341	38.2816	59				NS	Heart Rate	No stimulation - at least 6 months	Stimulation - at least 6 months	0.9725	0.225
P14	No stimulation post-implant	-39.6737	-19.4557	-29.293	50.9241	232				NS	Tilt duration	Pre-implant	No stimulation - at least 6 months	0.967	0.247
P14	Stimulation post-implant	-12.3399	0.800404	-6.14607	31.2307	600				***	Tilt duration	Pre-implant	Stimulation - at least 6 months	0.0001	6.12
P2	No stimulation pre-implant	-62.4763	-29.8896	-45.1722	47.2297	85				***	Tilt duration	No stimulation - at least 6 months	Stimulation - at least 6 months	0.0001	5.873
P2	No stimulation post-implant	-50.1599	-15.9133	-28.9989	25.6052	119
P2	Stimulation post-implant	-39.3756	-7.55989	-23.5896	30.9391	600
P3	No stimulation pre-implant	-52.5014	-21.5357	-35.05	29.8418	111
P3	No stimulation post-implant	-42.3466	-17.9362	-29.0394	31.6187	166
P3	Stimulation post-implant	8.58464	14.1321	10.9374	10.4267	600
P7	No stimulation pre-implant	-48.3385	-21.166	-32.3374	16.0689	144
P7	No stimulation post-implant	-27.2146	-11.6099	-20.9413	16.2184	413
P7	Stimulation post-implant	-11.8286	3.4874	-3.17411	13.4921	600
P8	No stimulation pre-implant	-54.3336	-34.1455	-45.0678	50.0285	172
P8	No stimulation post-implant	-37.4324	-20.2522	-27.648	11.9661	161
P8	Stimulation post-implant	-12.605	-2.77322	-7.58621	27.6219	600
P9	No stimulation pre-implant	-62.0438	-28.6003	-43.0912	29.0344	270
P9	No stimulation post-implant	-77.591	-35.2018	-52.0427	44.62	287
P9	Stimulation post-implant	-44.1163	-18.3697	-28.9864	19.6939	600

## Sheet: Data F6c and E9b-e
Patient	Stimulation Condition	Change in SBP (mmHg)	Change in DBP (mmHg)	Change in MAP (mmHg)	Change in HR (BPM)				Change in blood pressure during seated position wiBP and wiBPout BPoracic stimulation
P1	No stimulation	-5.3484	-3.42776	-4.17716	0.410473
P1	BP	29.5812	16.7838	23.1925	6.40829
P2	No stimulation	-8.68104	-3.14854	-5.60704	0.294518				Change in blood pressure (Paired ttest)
P2	BP	28.0404	16.0475	21.3224	-16.4856				Outcome	Parameter	Stimulation Condition1	Stimulation Condition 2	p-value	t-value
P3	No stimulation	1.71073	0.602659	0.476139	7.3903				***	Systolic Pressure	No stimulation	BP	1.291e-08	16.632
P3	BP	38.4176	24.2917	29.7055	-12.8652				***	Diastolic Pressure	No stimulation	BP	6.746e-08	14.006
P7	No stimulation	-5.28688	-2.456	-3.36869	-1.35116				***	Mean Arterial Pressure	No stimulation	BP	2.156e-08	15.772
P7	BP	37.4585	17.9132	23.8773	-8.06058				**	Heart Rate	No stimulation	BP	0.006862	3.392
P8	No stimulation	1.02943	1.85789	1.5379	-0.0125981
P8	BP	51.0954	23.4129	34.7088	-12.652
P9	No stimulation	-0.764924	0.285489	-0.369165	1.81086
P9	BP	45.2952	25.454	33.84	-19.6321
P10	No stimulation	-1.64694	-1.54312	-1.49202	-0.645725
P10	BP	41.8466	31.0016	34.8856	-3.66735
P11	No stimulation	-2.08334	-1.22971	-1.65106	-1.40395
P11	BP	39.0757	28.3465	33.2667	-6.25315
P12	No stimulation	-3.03237	-2.67909	-2.58696	-0.228318
P12	BP	26.538	18.8112	22.3077	-0.930196
P13	No stimulation	2.21384	0.308934	0.906864	-3.87876
P13	BP	27.8855	16.9208	19.6944	-11.0742
P14	No stimulation	-0.0598921	2.20429	1.323	4.96524
P14	BP	50.3947	36.2604	43.3182	-2.35638

## Sheet: Data F6d
Cerebral Blood Flow
Patients	OFF	ON
P1	341.803	457.863
P2	563.319	718.804
P3	325	754
P7	504	512
P8	517	718
P9	655	1035
P10	410	492
P11	495	566
P12	375	524
P13	160	460
Statistics
paired-parametric test: ttest
P value		0.00194
Significantly different ? (P<0.05)		Yes
T value		-4.3174

## Sheet: Data F6e
	ADFSCI OH Score
	Patients	Pre	Post 6Months
	P1	124	70
	P2	66	8
	P3	78	78
	P5	71	50
	P7	54	16
	P8	85	7
	P9	60	38
	P10	30	4
	P11	114	84
	P12	64	34
	P13	81	71
	P14	25	24
	Statistics
	paired-parametric test: ttest
	P value		0.0008449
	Significantly different ? (P<0.05)		Yes
	T value		4.5393

## Sheet: Data F6f
	COPM Performance					COPM Sastisfaction
	Patients	Pre	Post			Patients	Pre	Post
	P7	4	6.6			P7	4	6.6
	P8	2.6	4.8			P8	2.8	4.6
	P9	0	0			P9	0	2.6
	P10	4	5.8			P10	5.2	8
	P11	4.66667	8			P11	4.66667	8
	P12	1.8	1.6			P12	0.8	1.2
	P13	3.2	5.6			P13	1.6	4.2
	P14	3.2	4.8			P14	3.6	4.2
	Statistics					Statistics
	paired-parametric test: ttest					paired-parametric test: ttest
	P value		0.005744			P value		0.0008715
	Significantly different ? (P<0.05)		Yes			Significantly different ? (P<0.05)		Yes
	T value		-3.9207			T value		-5.5373

## Sheet: Data F6g
	MOS-S Sleep Problem Index II
	Patients	Pre	Post 6Motnhs
	P1	57.2222	22.7778
	P2	33.8889	20.5556
	P3	76.6667	82.2222
	P5	55	43.8889
	P7	35.5556	31.1111
	P8	48.3333	30.5556
	P9	67.2222	37.7778
	P10	20	2.22222
	P11	29.4444	18.3333
	P12	29.4444	33.8889
	P13	73.3333	47.2222
	P14	20	37.7778
	Statistics
	paired-parametric test: ttest
	P value		0.02519
	Significantly different ? (P<0.05)		Yes
	T value		2.5888

## Sheet: Data F6h
	NBDS
	Patients	Pre	Post
	P1	23	25
	P2	23	16
	P3	16	11
	P5	23	25
	P7	8	8
	P8	15	6
	P9	8	4
	P10	3	1
	P11	14	10
	P12	10	10
	P13	10	10
	Statistics
	paired-parametric test: ttest
	P value		0.04946
	Significantly different ? (P<0.05)		Yes
	T value		2.2345

## Sheet: Data E9o
Patient	Stimulation Condition	Tilt Condition	Max Drop SBP (mmHg)	Average Change SBP (mmHg)	Variability of Change (mmHg)					Change in blood pressure (Paired Ttest)
P7	Closed loop	down	-30.7079	-3.71744	7.82605					Outcome	Parameter	Stimulation Condition1	Stimulation Condition 2	p-value	t-value
P7	Closed loop	up	-22.7425	-4.74052	7.34632					**	Tilt Down - Average Max Drop	No stimulation	Closed Loop	0.00444	5.7838
P7	No stimulation	down	-38.5206	-11.1903	11.9019					**	Tilt Up - Average Max Drop	No stimulation	Closed Loop	0.008573	4.8119
P7	No stimulation	up	-67.9252	-16.7098	16.0581					**	Tilt Down - Average Variability	No stimulation	Closed Loop	0.004548	5.7455
P8	Closed loop	down	-22.3609	7.9077	13.0574					***	Tilt Up - Average Variability	No stimulation	Closed Loop	0.0004842	10.392
P8	Closed loop	up	-20.2857	9.00343	13.0168
P8	No stimulation	down	-51.9181	-6.04548	24.8978
P8	No stimulation	up	-48.2253	-7.46417	26.0416
P10	Closed loop	down	-37.3406	13.1727	10.2589
P10	Closed loop	up	-28.826	8.24007	10.8563
P10	No stimulation	down	-60.5194	-2.36685	17.4985
P10	No stimulation	up	-63.2508	-7.641	19.6975
P11	Closed loop	down	-24.7365	17.6154	15.2783
P11	Closed loop	up	-26.9796	6.2827	15.8459
P11	No stimulation	down	-52.4625	-1.1973	21.2277
P11	No stimulation	up	-56.9182	-12.7282	29.6583
P14	Closed loop	down	-31.654	3.23273	9.19857
P14	Closed loop	up	-37.9713	1.31083	19.7256
P14	No stimulation	down	-53.9935	3.34936	17.0522
P14	No stimulation	up	-46.0282	-5.35288	30.1348

## Sheet: Data E9l
NorAdrenaline Delta
Patients	Baseline	Stim
P1	0.19	0.96
P2	0.29	1.14
P4	0.182	0.67
P5	-0.027	0.314
P3	0.09	0.43
P7	0.03	0.55
P9	-0.01	0.33
P10	0.08	0.27
P11	0.06	0.27
P12	0.02	0.15
Statistics
paired-parametric test: ttest
P value		0.0003868
Significantly different ? (P<0.05)		Yes
T value		-5.4867

## Sheet: Data E10b
Systolic Post Prandial Delta					Diastolic Post Prandial Delta					MAP Post Prandial Delta
Patients	OFF	ON			Patients	OFF	ON			Patients	OFF	ON
P3	-10.3333	5			P3	2.66667	-7			P3	-1.66667	-3
P4	-4	22			P4	-1	9			P4	-2	13.3333
P5	-30	22			P5	-23	8			P5	-25.3333	12.6667
P7	-21.2083	-11.7556			P7	-17.5833	-4.28889			P7	-18.7917	-6.77778
P9	-12.0794	-1.25			P9	-1.43651	3.71667			P9	-4.98413	2.06111
P10	-36.9	-14.6705			P10	-34.3	-11.1023			P10	-35.1667	-12.2917
P12	-42.0778	1.41026			P12	-34.1778	-2.89744			P12	-36.8111	-1.46154
Statistics					Statistics					Statistics
paired-parametric test: ttest					paired-parametric test: ttest					paired-parametric test: ttest
P value		0.006118			P value		0.03776			P value		0.015
Significantly different ? (P<0.05)		Yes			Significantly different ? (P<0.05)		Yes			Significantly different ? (P<0.05)		Yes
T value		-4.1343			T value		-2.6553			T value		-3.372

[truncated: 2 more sheets: Data E10e, Data E10h]
