# Supplementary material for: An implantable system to restore hemodynamic stability after spinal cord injury
Source: Nat Med. 2025 Sep 17;31(9):2946–57. doi: 10.1038/s41591-025-03614-w (PMC12443590; doi:10.1038/s41591-025-03614-w)
Supplement: Supplementary file 12 — Source data and statistics. [file 41591_2025_3614_MOESM12_ESM.xlsx]

## Sheet: AIS Summaries
Each sheet of this file refers to the American Spinal Injury Association Impairment Scale for each study participant. Participant demographic data is available in Data Table 1.

## Sheet: P1
						RIGHT					LEFT
					Light Touch (LT)	Pin Prick (PP)					Light Touch (LT)	Pin Prick (PP)
				C2	2	2					2	2	C2
				C3	2	2					2	2	C3
				C4	2	2					2	2	C4
			C5	4	2	0					1	1	4	C5
			C6	0	0	0					1	0	4	C6
			C7	0	0	0					1	0	0	C7
			C8	0	0	0					0	0	0	C8
			T1	0	0	0					0	0	0	T1
				T2	0	0					0	0	T2
			Lowest non-key muscle	T3	0	0					0	0	T3
			with motor function:	T4	0	0					0	0	T4
	Right:			T5	0	0					0	0	T5
	Left:			T6	0	0					0	0	T6
				T7	0	0					0	0	T7
	Comments:			T8	0	0					0	0	T8
				T9	0	0					0	0	T9
				T10	0	0					0	0	T10
				T11	0	0					0	0	T11
				T12	0	0					0	0	T12
				L1	0	0					0	0	L1
			L2	0	0	0					0	0	0	L2
			L3	0	0	0					0	0	0	L3
			L4	0	0	0					0	0	0	L4
			L5	0	0	0					0	0	0	L5
			S1	0	0	0					0	0	0	S1
				S2	0	0					0	0	S2
				S3	0	0					0	0	S3
		(VAC) Voluntary anal contraction	No	S4-5	0	0					0	0	S4-5	No	(DAP) Deep anal pressure
			RIGHT TOTALS	4	8	6					9	7	8	LEFT TOTALS
			(MAXIMUM)	(50)	(56)	(56)					(56)	(56)	(50)	(MAXIMUM)
	Motor subscores
	UER	4	+ UEL	8	= UEMS Total		12		LER	0	+ LEL	0	= LEMS Total		0
	Sensory subscores
	LTR	8	+ LTL	9	= LT Total		17		PPR	6	+ PPL	7	= PP Total		13
	Neurological			R	L													R	L
	Levels		1. SENSORY	C4	C4		3. NLI	C4			4. Complete/Incomplete	C		Zone of			SENSORY	C5	C7
			2. MOTOR	C5	C5						5. AIS	A		Partial Preservation			MOTOR	C5	C6

## Sheet: P2
						RIGHT					LEFT
					Light Touch (LT)	Pin Prick (PP)					Light Touch (LT)	Pin Prick (PP)
				C2	2	2					2	2	C2
				C3	2	2					2	2	C3
				C4	2	2					2	2	C4
			C5	4	1	0					2	0	5	C5
			C6	1	1	0					1	0	1	C6
			C7	0	0	0					1	0	0	C7
			C8	0	0	0					0	0	0	C8
			T1	0	0	0					0	0	0	T1
				T2	0	0					0	0	T2
			Lowest non-key muscle	T3	0	0					0	0	T3
			with motor function:	T4	0	0					0	0	T4
	Right:			T5	0	0					0	0	T5
	Left:			T6	0	0					0	0	T6
				T7	0	0					0	0	T7
	Comments:			T8	0	0					0	0	T8
				T9	0	0					0	0	T9
				T10	0	0					0	0	T10
				T11	0	0					0	0	T11
				T12	0	0					0	0	T12
				L1	0	0					0	0	L1
			L2	0	0	0					0	0	0	L2
			L3	0	0	0					0	0	0	L3
			L4	0	0	0					0	0	0	L4
			L5	0	0	0					0	0	0	L5
			S1	0	0	0					0	0	0	S1
				S2	0	0					0	0	S2
				S3	0	0					0	0	S3
		(VAC) Voluntary anal contraction	No	S4-5	0	0					0	0	S4-5	No	(DAP) Deep anal pressure
			RIGHT TOTALS	5	8	6					10	6	6	LEFT TOTALS
			(MAXIMUM)	(50)	(56)	(56)					(56)	(56)	(50)	(MAXIMUM)
	Motor subscores
	UER	5	+ UEL	6	= UEMS Total		11		LER	0	+ LEL	0	= LEMS Total		0
	Sensory subscores
	LTR	8	+ LTL	10	= LT Total		18		PPR	6	+ PPL	6	= PP Total		12
	Neurological			R	L													R	L
	Levels		1. SENSORY	C4	C4		3. NLI	C4			4. Complete/Incomplete	C		Zone of			SENSORY	C6	C7
			2. MOTOR	C5	C5						5. AIS	A		Partial Preservation			MOTOR	C6	C6

## Sheet: P3
						RIGHT					LEFT
					Light Touch (LT)	Pin Prick (PP)					Light Touch (LT)	Pin Prick (PP)
				C2	2	2					2	2	C2
				C3	2	2					2	2	C3
				C4	2	2					2	2	C4
			C5	5	2	2					2	2	5	C5
			C6	5	2	2					2	2	5	C6
			C7	5	2	2					2	2	5	C7
			C8	4	2	2					2	0	4	C8
			T1	4	2	0					2	0	4	T1
				T2	1	0					0	0	T2
			Lowest non-key muscle	T3	0	0					0	0	T3
			with motor function:	T4	0	0					0	0	T4
	Right:			T5	0	0					0	0	T5
	Left:			T6	0	0					0	0	T6
				T7	0	0					0	0	T7
	Comments:			T8	0	0					0	0	T8
				T9	0	0					0	0	T9
				T10	0	0					0	0	T10
				T11	0	0					0	0	T11
				T12	0	0					0	0	T12
				L1	0	0					0	0	L1
			L2	0	0	0					0	0	0	L2
			L3	0	0	0					0	0	0	L3
			L4	0	0	0					0	0	0	L4
			L5	0	0	0					0	0	0	L5
			S1	0	0	0					0	0	0	S1
				S2	0	0					0	0	S2
				S3	0	0					0	0	S3
		(VAC) Voluntary anal contraction	No	S4-5	0	0					0	0	S4-5	No	(DAP) Deep anal pressure
			RIGHT TOTALS	23	17	14					16	12	23	LEFT TOTALS
			(MAXIMUM)	(50)	(56)	(56)					(56)	(56)	(50)	(MAXIMUM)
	Motor subscores
	UER	23	+ UEL	23	= UEMS Total		46		LER	0	+ LEL	0	= LEMS Total		0
	Sensory subscores
	LTR	17	+ LTL	16	= LT Total		33		PPR	14	+ PPL	12	= PP Total		26
	Neurological			R	L													R	L
	Levels		1. SENSORY	C8	C7		3. NLI	C7			4. Complete/Incomplete	C		Zone of			SENSORY	T2	T1
			2. MOTOR	C8	C8						5. AIS	A		Partial Preservation			MOTOR	T1	T1

## Sheet: P4
						RIGHT					LEFT
					Light Touch (LT)	Pin Prick (PP)					Light Touch (LT)	Pin Prick (PP)
				C2	2	2					2	2	C2
				C3	2	2					2	2	C3
				C4	2	2					2	2	C4
			C5	5	1	2					2	2	5	C5
			C6	5	2	1					2	1	5	C6
			C7	0	1	0					2	0	0	C7
			C8	NT	0	0					0	0	NT	C8
			T1	0	0	0					0	0	0	T1
				T2	0	0					0	0	T2
			Lowest non-key muscle	T3	0	0					0	0	T3
			with motor function:	T4	0	0					0	0	T4
	Right:			T5	0	0					0	0	T5
	Left:			T6	0	0					0	0	T6
				T7	0	0					0	0	T7
	Comments:			T8	0	0					0	0	T8
	C8 - Bilateral contractions ROM < 50% C5 @elbow = 0 just above = 2			T9	0	0					0	0	T9
				T10	0	0					0	0	T10
				T11	0	0					0	0	T11
				T12	0	0					0	0	T12
				L1	0	0					0	0	L1
			L2	0	0	0					0	0	0	L2
			L3	0	0	0					0	0	0	L3
			L4	0	0	0					0	0	0	L4
			L5	0	0	0					0	0	0	L5
			S1	0	0	0					0	0	0	S1
				S2	0	0					0	0	S2
				S3	0	0					0	0	S3
		(VAC) Voluntary anal contraction	No	S4-5	0	0					0	0	S4-5	No	(DAP) Deep anal pressure
			RIGHT TOTALS	10	10	9					12	9	10	LEFT TOTALS
			(MAXIMUM)	(50)	(56)	(56)					(56)	(56)	(50)	(MAXIMUM)
	Motor subscores
	UER	10	+ UEL	10	= UEMS Total		20		LER	0	+ LEL	0	= LEMS Total		0
	Sensory subscores
	LTR	10	+ LTL	12	= LT Total		22		PPR	9	+ PPL	9	= PP Total		18
	Neurological			R	L													R	L
	Levels		1. SENSORY	C4	C5		3. NLI	C4			4. Complete/Incomplete	C		Zone of			SENSORY	C7	C7
			2. MOTOR	C6	C6						5. AIS	A		Partial Preservation			MOTOR	C6	C6

## Sheet: P5
						RIGHT					LEFT
					Light Touch (LT)	Pin Prick (PP)					Light Touch (LT)	Pin Prick (PP)
				C2	2	2					2	2	C2
				C3	2	2					2	2	C3
				C4	2	2					2	2	C4
			C5	5	0	0					0	0	5	C5
			C6	0	0	0					0	0	0	C6
			C7	0	0	0					0	0	0	C7
			C8	0	0	0					0	0	0	C8
			T1	0	0	0					0	0	0	T1
				T2	0	0					0	0	T2
			Lowest non-key muscle	T3	0	0					0	0	T3
			with motor function:	T4	0	0					0	0	T4
	Right:			T5	0	0					0	0	T5
	Left:			T6	0	0					0	0	T6
				T7	0	0					0	0	T7
	Comments:			T8	0	0					0	0	T8
	*Toe surgically fused : no ROM Treated as abnormal pa. classification.			T9	0	0					0	0	T9
				T10	0	0					0	0	T10
				T11	0	0					0	0	T11
				T12	0	0					0	0	T12
				L1	0	0					0	0	L1
			L2	0	0	0					0	0	0	L2
			L3	0	0	0					0	0	0	L3
			L4	0	0	0					0	0	0	L4
			L5	NT*	0	0					0	0	NT*	L5
			S1	0	0	0					0	0	0	S1
				S2	0	0					0	0	S2
				S3	0	0					0	0	S3
		(VAC) Voluntary anal contraction	No	S4-5	0	0					0	0	S4-5	Yes	(DAP) Deep anal pressure
			RIGHT TOTALS	5	6	6					6	6	5	LEFT TOTALS
			(MAXIMUM)	(50)	(56)	(56)					(56)	(56)	(50)	(MAXIMUM)
	Motor subscores
	UER	5	+ UEL	5	= UEMS Total		10		LER	0	+ LEL	0	= LEMS Total		0
	Sensory subscores
	LTR	6	+ LTL	6	= LT Total		12		PPR	6	+ PPL	6	= PP Total		12
	Neurological			R	L													R	L
	Levels		1. SENSORY	C4	C4		3. NLI	C4			4. Complete/Incomplete	I		Zone of			SENSORY	C4	C4
			2. MOTOR	C5	C5						5. AIS	B		Partial Preservation			MOTOR	C5	C5

## Sheet: P6
						RIGHT					LEFT
					Light Touch (LT)	Pin Prick (PP)					Light Touch (LT)	Pin Prick (PP)
				C2	2	2					2	2	C2
				C3	2	2					2	2	C3
				C4	2	2					2	2	C4
			C5	5	1	0					0	0	5	C5
			C6	5	0	1					1	0	4	C6
			C7	0	0	0					0	0	0	C7
			C8	0	0	0					0	0	0	C8
			T1	0	0	0					1	0	0	T1
				T2	0	0					0	0	T2
			Lowest non-key muscle	T3	0	0					0	0	T3
			with motor function:	T4	0	0					0	0	T4
	Right:			T5	0	0					0	0	T5
	Left:			T6	0	0					0	0	T6
				T7	0	0					0	0	T7
	Comments:			T8	0	0					0	0	T8
				T9	0	0					0	0	T9
				T10	0	0					0	0	T10
				T11	0	0					0	0	T11
				T12	0	0					0	0	T12
				L1	0	0					0	0	L1
			L2	0	0	0					0	0	0	L2
			L3	0	0	0					0	0	0	L3
			L4	0	0	0					0	0	0	L4
			L5	0	0	0					0	0	0	L5
			S1	0	0	0					0	0	0	S1
				S2	0	0					0	0	S2
				S3	0	0					0	0	S3
		(VAC) Voluntary anal contraction	No	S4-5	0	0					0	0	S4-5	No	(DAP) Deep anal pressure
			RIGHT TOTALS	10	7	7					8	6	9	LEFT TOTALS
			(MAXIMUM)	(50)	(56)	(56)					(56)	(56)	(50)	(MAXIMUM)
	Motor subscores
	UER	10	+ UEL	9	= UEMS Total		19		LER	0	+ LEL	0	= LEMS Total		0
	Sensory subscores
	LTR	7	+ LTL	8	= LT Total		15		PPR	7	+ PPL	6	= PP Total		13
	Neurological			R	L													R	L
	Levels		1. SENSORY	C4	C4		3. NLI	C4			4. Complete/Incomplete	C		Zone of			SENSORY	C6	T1
			2. MOTOR	C6	C6						5. AIS	A		Partial Preservation			MOTOR	C6	C6

## Sheet: P7
						RIGHT					LEFT
					Light Touch (LT)	Pin Prick (PP)					Light Touch (LT)	Pin Prick (PP)
				C2	2	2					2	2	C2
				C3	2	2					2	2	C3
				C4	2	2					2	2	C4
			C5	5	2	2					2	2	5	C5
			C6	5	2	2					2	2	5	C6
			C7	5	2	2					2	2	5	C7
			C8	1	1	1					1	0	1	C8
			T1	1	1	0					1	0	1	T1
				T2	1	0					1	1	T2
			Lowest non-key muscle	T3	1	1					1	1	T3
			with motor function:	T4	1	1					1	1	T4
	Right:			T5	0	0					0	0	T5
	Left:			T6	0	0					0	0	T6
				T7	0	0					0	0	T7
	Comments:			T8	0	0					0	0	T8
				T9	0	0					0	0	T9
				T10	0	0					0	0	T10
				T11	0	0					0	0	T11
				T12	0	0					0	0	T12
				L1	0	0					0	0	L1
			L2	0	0	0					0	0	0	L2
			L3	0	1	1					0	0	0	L3
			L4	0	1	1					0	0	0	L4
			L5	0	1	1					0	0	0	L5
			S1	0	1	1					0	0	0	S1
				S2	0	0					0	0	S2
				S3	0	0					0	0	S3
		(VAC) Voluntary anal contraction	No	S4-5	0	0					0	0	S4-5	Yes	(DAP) Deep anal pressure
			RIGHT TOTALS	17	21	19					17	15	17	LEFT TOTALS
			(MAXIMUM)	(50)	(56)	(56)					(56)	(56)	(50)	(MAXIMUM)
	Motor subscores
	UER	17	+ UEL	17	= UEMS Total		34		LER	0	+ LEL	0	= LEMS Total		0
	Sensory subscores
	LTR	21	+ LTL	17	= LT Total		38		PPR	19	+ PPL	15	= PP Total		34
	Neurological			R	L													R	L
	Levels		1. SENSORY	C7	C7		3. NLI	C7			4. Complete/Incomplete	I		Zone of			SENSORY	NA	NA
			2. MOTOR	C7	C7						5. AIS	B		Partial Preservation			MOTOR	T1	T1

## Sheet: P8
						RIGHT					LEFT
					Light Touch (LT)	Pin Prick (PP)					Light Touch (LT)	Pin Prick (PP)
				C2	2	2					2	2	C2
				C3	2	2					2	2	C3
				C4	2	2					2	2	C4
			C5	5	1	0					2	1	5	C5
			C6	4	1	0					2	2	5	C6
			C7	0	0	0					2	2	0	C7
			C8	0	0	0					1	0	0	C8
			T1	0	0	0					1	1	0	T1
				T2	0	0					2	1	T2
			Lowest non-key muscle	T3	0	0					0	2	T3
			with motor function:	T4	0	0					1	2	T4
	Right:			T5	0	0					1	1	T5
	Left:			T6	0	0					1	1	T6
				T7	0	0					0	0	T7
	Comments:			T8	0	0					0	0	T8
				T9	0	0					0	0	T9
				T10	0	0					0	0	T10
				T11	0	0					0	0	T11
				T12	0	0					0	0	T12
				L1	0	0					0	0	L1
			L2	0	0	0					0	0	0	L2
			L3	0	0	0					0	0	0	L3
			L4	0	1	0					0	1	0	L4
			L5	0	0	1					1	1	0	L5
			S1	0	1	0					1	1	0	S1
				S2	0	0					0	0	S2
				S3	1	1					1	1	S3
		(VAC) Voluntary anal contraction	No	S4-5	1	1					1	1	S4-5	Yes	(DAP) Deep anal pressure
			RIGHT TOTALS	9	12	9					23	24	10	LEFT TOTALS
			(MAXIMUM)	(50)	(56)	(56)					(56)	(56)	(50)	(MAXIMUM)
	Motor subscores
	UER	9	+ UEL	10	= UEMS Total		19		LER	0	+ LEL	0	= LEMS Total		0
	Sensory subscores
	LTR	12	+ LTL	23	= LT Total		35		PPR	9	+ PPL	24	= PP Total		33
	Neurological			R	L													R	L
	Levels		1. SENSORY	C4	C4		3. NLI	C4			4. Complete/Incomplete	I		Zone of			SENSORY	NA	NA
			2. MOTOR	C6	C6						5. AIS	B		Partial Preservation			MOTOR	C6	C6

## Sheet: P9
						RIGHT					LEFT
					Light Touch (LT)	Pin Prick (PP)					Light Touch (LT)	Pin Prick (PP)
				C2	2	2					2	2	C2
				C3	2	2					2	2	C3
				C4	1	1					1	1	C4
			C5	0	0	0					1	0	0	C5
			C6	0	0	0					0	1	0	C6
			C7	0	0	0					0	1	0	C7
			C8	0	0	0					0	0	0	C8
			T1	0	0	1					0	1	0	T1
				T2	0	1					0	1	T2
			Lowest non-key muscle	T3	0	0					0	0	T3
			with motor function:	T4	0	0					0	0	T4
	Right:			T5	0	0					0	0	T5
	Left:			T6	0	0					0	0	T6
				T7	0	0					0	0	T7
	Comments:			T8	0	0					0	0	T8
	Sensibilite C3 G absente sur le point sensitif de l'art SCC (juste a cote de la cicatrice de tracheo. Presente en latero cervical. ROT: Vifs, diffuse, aux membres. RCP en flexion, cutane abdo normovif, hypertonie			T9	0	0					0	0	T9
				T10	0	0					0	0	T10
				T11	0	0					0	0	T11
				T12	0	0					0	0	T12
				L1	0	0					0	0	L1
			L2	0	0	0					0	0	0	L2
			L3	0	0	0					0	0	0	L3
			L4	0	0	0					0	0	0	L4
			L5	0	0	0					0	0	0	L5
			S1	0	0	0					0	0	0	S1
				S2	0	0					0	0	S2
				S3	0	0					0	0	S3
		(VAC) Voluntary anal contraction	No	S4-5	0	0					0	0	S4-5	No	(DAP) Deep anal pressure
			RIGHT TOTALS	0	5	7					6	9	0	LEFT TOTALS
			(MAXIMUM)	(50)	(56)	(56)					(56)	(56)	(50)	(MAXIMUM)
	Motor subscores
	UER	0	+ UEL	0	= UEMS Total		0		LER	0	+ LEL	0	= LEMS Total		0
	Sensory subscores
	LTR	5	+ LTL	6	= LT Total		11		PPR	7	+ PPL	9	= PP Total		16
	Neurological			R	L													R	L
	Levels		1. SENSORY	C3	C3		3. NLI	C3			4. Complete/Incomplete	C		Zone of			SENSORY	T2	T2
			2. MOTOR	C3	C3						5. AIS	A		Partial Preservation			MOTOR	C3	C3

[truncated: 5 more sheets: P10, P11, P12, P13, P14]
